# Supplementary material for: Clinical Utility of Liquid Biopsy to Detect BRAF and NRAS Mutations in Stage III/IV Melanoma Patients by Using Real-Time PCR
Source: Cancers (Basel). 2022 Jun 21;14(13):3053. doi: 10.3390/cancers14133053 (PMC9265107; doi:10.3390/cancers14133053)
Supplement: Supplementary file 1 [file cancers-14-03053-s001.zip]

Archive with 1 entries (1 files):
- cancers-1718720-supplementary.pdf
